# Supplementary material for: Sensing of mycobacterial arabinogalactan by galectin‐9 exacerbates mycobacterial infection
Source: EMBO Rep. 2021 May 13;22(7):e51678. doi: 10.15252/embr.202051678 (PMC8256295; doi:10.15252/embr.202051678)
Supplement: Supplementary file 3 — Source Data for Expanded View [file EMBR-22-e51678-s001.zip]

Archive with 5 entries (3 files):
- embr202051678-sup-0007-SDataEV/
- embr202051678-sup-0007-SDataEV/EV-Figure_Source_Data/
- embr202051678-sup-0007-SDataEV/EV-Figure_Source_Data/Figure_EV3_Source_Data.pdf
- embr202051678-sup-0007-SDataEV/EV-Figure_Source_Data/Figure_EV4_Source_Data.pdf
- embr202051678-sup-0007-SDataEV/EV-Figure_Source_Data/Figure_EV5_Source_Data.pdf
